# Supplementary material for: Ion mobility conformational lipid atlas for high confidence lipidomics
Source: Nat Commun. 2019 Feb 28;10:985. doi: 10.1038/s41467-019-08897-5 (PMC6395675; doi:10.1038/s41467-019-08897-5)
Supplement: Supplementary file 4 — Supplementary Data 1 [file 41467_2019_8897_MOESM4_ESM.xlsx]

## Sheet: Supplementary Data 1
Supplementary Data 1. Collision cross section data for all lipids investigated. “ID” indicates lipid identification and “Modification” indicates lipid modification with nomenclature as described in the manuscript text. “Measured m/z” and “Mass Accuracy (ppm)” indicate the measured m/z and mass accuracy, respectively. “K0” and “K0 SD” indicate the reduced mobility and its standard deviation, respe…
	ID	Modification	Ion Form	Neutral Formula	Exact m/z	Measured m/z	Mass Accuracy (ppm)	K0	K0 SD	DTCCSN2	DTCCSN2 SD	RSD	N
	PA 36:01	-	+Na	C39H75O8P	725.51	725.509	-0.529305	0.710961	0.000443083	273.402	0.170141	0.000623205	8
	PA 36:02	-	+Na	C39H73O8P	723.494	723.491	-4.68281	0.715609	0.00102369	272.25	0.38732	0.00142266	16
	PA 36:03	-	+Na	C39H71O8P	721.478	721.479	0.788934	0.721883	0.00094942	270.967	0.354648	0.00131574	8
	PA 36:04	-	+Na	C39H69O8P	719.463	719.461	-2.43129	0.727564	0.00109342	268.39	0.401259	0.00149506	16
	PA 38:02	-	+Na	C41H77O8P	751.525	751.525	-0.326156	0.693919	0.00115767	279.742	0.468043	0.00167041	8
	PA 38:03	-	+Na	C41H75O8P	749.51	749.508	-1.79468	0.700976	0.000599438	277.429	0.237238	0.000855255	8
	PA 38:04	-	+Na	C41H73O8P	747.494	747.496	2.9253	0.702155	0.00157391	276.545	0.621234	0.00224853	8
	PA 40:05	-	+Na	C43H75O8P	773.51	773.509	-0.593895	0.687453	0.00112521	281.794	0.462494	0.00163606	8
	PA 35:01	-	+2Na-H	C38H73O8P	733.476	733.476	0.0918806	0.718839	0.0013029	271.839	0.49073	0.00181347	8
	PA 35:02	-	+2Na-H	C38H71O8P	731.46	731.46	-0.728153	0.724841	0.000977584	270.004	0.362254	0.0013498	8
	PA 36:01	-	+2Na-H	C39H73O8P	747.492	747.489	-3.48447	0.719506	0.00112182	274.656	0.431859	0.00157236	16
	PA 36:02	-	+2Na-H	C39H71O8P	745.476	745.476	0.516964	0.723659	0.000696125	273.102	0.255827	0.000936745	16
	PA 36:03	-	+2Na-H	C39H71O8P	743.46	743.461	-0.861004	0.716867	0.00173593	271.741	0.657483	0.00241952	16
	PA 36:04	-	+2Na-H	C39H69O8P	741.445	741.441	-5.45426	0.724583	0.00149597	270.029	0.552886	0.0020599	8
	PA 36:05	-	+2Na-H	C39H67O8P	739.429	739.425	-6.009	0.727018	0.000380395	269.298	0.139956	0.000523163	8
	PA 38:03	-	+2Na-H	C41H75O8P	771.492	771.493	2.13796	0.693434	0.00152945	279.796	0.618862	0.00220815	8
	PA 38:04	-	+2Na-H	C41H73O8P	769.476	769.474	-2.23491	0.715272	0.00151055	276.096	0.576572	0.0020883	16
	PA 40:05	-	+2Na-H	C43H75O8P	795.492	795.493	1.62194	0.709025	0.0026505	283.072	1.05664	0.0037335	8
	PA 40:06	-	+2Na-H	C43H73O8P	793.476	793.476	0.287831	0.714988	0.00155667	280.581	0.611161	0.00217754	8
	PE 34:01	-	+H	C39H76NO8P	718.539	718.54	1.97338	0.747931	0.000968329	270.06	0.349435	0.00129391	8
	PE 34:02	-	+H	C39H74NO8P	716.523	716.525	2.86628	0.752461	0.00105557	268.449	0.376256	0.00140159	8
	PE 34:03	-	+H	C39H72NO8P	714.507	714.509	2.64462	0.759619	0.00132781	265.934	0.464447	0.00174648	8
	PE 36:01	-	+H	C41H80NO8P	746.57	746.569	-0.91778	0.72862	0.000981758	277.023	0.373064	0.00134669	8
	PE 36:02	-	+H	C41H78NO8P	744.554	744.555	0.8738	0.733663	0.000980246	275.132	0.367346	0.00133516	8
	PE 36:03	-	+H	C41H76NO8P	742.539	742.534	-5.67427	0.738509	0.00118215	273.341	0.437207	0.00159949	8
	PE 36:01	O	+H	C41H82NO7P	732.591	732.588	-3.02826	0.728726	0.00173517	277.079	0.660329	0.00238318	8
	PE 36:02	O	+H	C41H80NO7P	730.575	730.572	-3.53505	0.734331	0.000870477	274.977	0.325791	0.00118479	8
	PE 36:03	O	+H	C41H78NO7P	728.559	728.563	4.73943	0.741115	0.00121988	272.474	0.44814	0.00164471	8
	PE 32:01	-	+Na	C37H72NO8P	712.489	712.49	0.74527	0.752067	0.00120083	268.618	0.428463	0.00159506	8
	PE 34:01	-	+Na	C39H76NO8P	740.521	740.52	-0.857833	0.717488	0.000903322	276.032	0.347059	0.00119806	16
	PE 34:02	-	+Na	C39H74NO8P	738.505	738.505	-0.471581	0.725507	0.000763843	273.057	0.285647	0.00100321	16
	PE 34:03	-	+Na	C39H72NO8P	736.489	736.488	-2.39141	0.72916	0.00168005	271.733	0.620813	0.00149591	16
	PE 35:01	-	+Na	C40H78NO8P	754.536	754.532	-5.1297	0.694916	0.000812275	279.261	0.32643	0.00116952	8
	PE 35:02	-	+Na	C40H76NO8P	752.521	752.517	-4.42832	0.704561	0.000802468	275.606	0.313772	0.00113972	8
	PE 36:01	-	+Na	C41H80NO8P	768.552	768.549	-3.43871	0.687123	0.000828659	282.211	0.340419	0.00120636	8
	PE 36:02	-	+Na	C41H78NO8P	766.536	766.536	-0.681165	0.706969	0.000817491	279.885	0.322276	0.000851621	16
	PE 36:03	-	+Na	C41H76NO8P	764.521	764.519	-2.5767	0.699155	0.00082935	277.575	0.329113	0.0011866	8
	PE 37:01	-	+Na	C42H82NO8P	782.568	782.565	-3.72506	0.681526	0.000921551	284.349	0.384907	0.00135333	8
	PE 37:02	-	+Na	C42H80NO8P	780.552	780.55	-2.6609	0.68695	0.00104326	282.206	0.429224	0.00152108	8
	PE 37:03	-	+Na	C42H78NO8P	778.536	778.532	-5.05929	0.692229	0.000693691	280.152	0.280957	0.00100326	8
	PE 38:01	-	+Na	C43H84NO8P	796.583	796.578	-6.75187	0.70513	0.00107236	285.926	0.434536	0.00151975	8
	PE 40:05	-	+Na	C45H80NO8P	816.552	816.549	-4.14477	0.668707	0.000925903	289.382	0.401246	0.00138524	8
	PE 42:08	-	+Na	C47H78NO8P	838.536	838.532	-4.54813	0.665949	0.000875603	290.412	0.382374	0.00131521	8
	PE 42:09	-	+Na	C47H76NO8P	836.521	836.517	-3.79528	0.67024	0.00084816	288.637	0.365911	0.00126664	8
	PE 34:01	O	+Na	C39H78NO7P	726.541	726.539	-2.7603	0.732237	0.00119836	275.792	0.451353	0.00163657	8
	PE 34:02	O	+Na	C39H76NO7P	724.526	724.523	-4.23868	0.710321	0.00305148	273.649	1.17888	0.00431403	8
	PE 34:03	O	+Na	C39H74NO7P	722.51	722.507	-4.47453	0.718014	0.00106353	270.849	0.400987	0.00148321	8
	PE 36:01	O	+Na	C41H82NO7P	754.573	754.569	-4.91487	0.716478	0.00104958	281.663	0.412454	0.00146435	8
	PE 36:02	O	+Na	C41H80NO7P	752.557	752.555	-3.18148	0.705947	0.00100099	280.373	0.396433	0.00175198	16
	PE 36:03	O	+Na	C41H78NO7P	750.541	750.539	-2.5412	0.712327	0.000843443	277.924	0.327991	0.00122222	16
	PE 38:03	O	+Na	C43H82NO7P	778.573	778.569	-4.93232	0.712108	0.00087016	283.235	0.346014	0.00122165	8
	PE 38:06	HETE	+Na	C43H74NO9P	802.5	802.496	-4.51281	0.689065	0.000945261	281.247	0.385834	0.00137218	8
	PE 34:01	-	+K	C39H76NO8P	756.495	756.494	-0.656671	0.72702	0.000656783	277.566	0.250711	0.000903248	8
	PE 34:02	-	+K	C39H74NO8P	754.479	754.478	-1.14107	0.734304	0.00091097	274.826	0.340778	0.00123997	8
	PE 35:02	-	+K	C40H76NO8P	768.495	768.493	-1.79329	0.699628	0.00114191	277.371	0.452338	0.00163214	8
	PE 36:02	-	+K	C41H78NO8P	782.51	782.508	-2.25442	0.718432	0.000843462	280.718	0.329568	0.00117402	8
	PE 36:03	-	+K	C41H76NO8P	780.495	780.495	0.219923	0.723034	0.000956945	278.943	0.369429	0.00132439	8
	PE 36:04	-	+K	C41H74NO8P	778.479	778.477	-2.04558	0.727517	0.000860635	277.237	0.327817	0.00118244	8
	PE 36:05	-	+K	C41H72NO8P	776.463	776.461	-2.64866	0.735078	0.00114759	274.398	0.427786	0.001559	8
	PE 38:04	-	+K	C43H78NO8P	806.51	806.507	-4.45819	0.708651	0.000861396	284.446	0.345571	0.00121489	8
	PE 38:05	-	+K	C43H76NO8P	804.495	804.493	-1.44171	0.71288	0.00102985	282.77	0.407906	0.00144253	8
	PE 42:07	-	+K	C47H80NO8P	856.526	856.519	-7.46551	0.691734	0.00108153	291.117	0.455214	0.00156368	8
	PE 32:01	-	+2Na-H	C37H72NO8P	734.471	734.469	-2.41649	0.723222	0.00165907	268.903	0.616631	0.0022981	8
	PE 34:01	-	+2Na-H	C39H76NO8P	762.503	762.503	0.930183	0.718142	0.000749924	275.644	0.286708	0.00174648	16
	PE 34:02	-	+2Na-H	C39H74NO8P	760.487	760.487	-0.398357	0.724513	0.000786945	273.283	0.295402	0.00133516	16
	PE 34:03	-	+2Na-H	C39H72NO8P	758.471	758.47	-2.03454	0.716515	0.00130085	271.162	0.492086	0.00181799	8
	PE 35:01	-	+2Na-H	C40H78NO8P	776.518	776.517	-1.15142	0.693756	0.000664469	279.573	0.267618	0.000957698	8
	PE 36:01	-	+2Na-H	C41H80NO8P	790.534	790.535	1.81368	0.696797	0.000778082	283.739	0.315963	0.00159506	16
	PE 36:02	-	+2Na-H	C41H78NO8P	788.518	788.519	0.72487	0.703084	0.000750436	281.264	0.29951	0.00104611	16
	PE 36:03	-	+2Na-H	C41H76NO8P	786.503	786.503	1.09261	0.707854	0.000797625	279.419	0.313181	0.00116891	16
	PE 36:04	-	+2Na-H	C41H74NO8P	784.487	784.487	-0.00365504	0.714057	0.000968536	277.053	0.372636	0.00120626	16
	PE 37:01	-	+2Na-H	C42H82NO8P	804.549	804.551	1.69007	0.675294	0.000949521	286.739	0.403798	0.00140743	8
	PE 37:02	-	+2Na-H	C42H80NO8P	802.534	802.531	-3.61572	0.679176	0.000424146	285.176	0.178204	0.00062467	8
	PE 37:03	-	+2Na-H	C42H78NO8P	800.518	800.521	2.92014	0.686883	0.00132001	282.116	0.542704	0.00192388	8
	PE 38:02	-	+2Na-H	C43H82NO8P	816.549	816.548	-2.36722	0.697827	0.00110381	288.799	0.456324	0.00158008	8
	PE 38:03	-	+2Na-H	C43H80NO8P	814.534	814.534	0.286629	0.689691	0.000832574	286.462	0.346425	0.00138656	16
	PE 38:04	-	+2Na-H	C43H78NO8P	812.518	812.519	1.00975	0.693428	0.000831463	284.96	0.341398	0.00126772	16
	PE 38:05	-	+2Na-H	C43H76NO8P	810.503	810.502	-0.237603	0.696968	0.000851518	283.553	0.345133	0.00430801	16
	PE 38:06	-	+2Na-H	C43H74NO8P	808.487	808.486	-1.24373	0.703473	0.000700112	280.996	0.281897	0.00146435	16
	PE 39:02	-	+2Na-H	C44H84NO8P	830.565	830.564	-1.01895	0.662671	0.00118814	291.836	0.523364	0.00179101	8
	PE 40:05	-	+2Na-H	C45H80NO8P	838.534	838.531	-3.85031	0.695764	0.00104162	289.529	0.433111	0.00149591	8
	PE 40:06	-	+2Na-H	C45H78NO8P	836.518	836.515	-4.29491	0.69983	0.000996551	287.858	0.409541	0.00142272	8
	PE 40:07	-	+2Na-H	C45H76NO8P	834.503	834.5	-2.66974	0.676521	0.000579743	286.073	0.245284	0.000857003	8
	PE 32:01	O	+2Na-H	C37H74NO7P	720.492	720.49	-2.20899	0.725025	0.000842293	268.353	0.311061	0.00116176	8
	PE 34:01	O	+2Na-H	C39H78NO7P	748.523	748.521	-3.11805	0.70299	0.000571831	276.222	0.224546	0.000813725	8
	PE 34:02	O	+2Na-H	C39H76NO7P	746.508	746.505	-3.61121	0.710199	0.000605207	273.546	0.232958	0.000852825	8
	PE 34:03	O	+2Na-H	C39H74NO7P	744.492	744.49	-3.30112	0.7156	0.00125524	271.581	0.475803	0.001755	8
	PE 36:01	O	+2Na-H	C41H82NO7P	776.555	776.553	-2.5478	0.684435	0.000792991	283.225	0.328488	0.00115973	8
	PE 36:02	O	+2Na-H	C41H80NO7P	774.539	774.537	-2.06801	0.704232	0.000863132	280.9	0.343321	0.00228464	16
	PE 36:03	O	+2Na-H	C41H78NO7P	772.523	772.524	0.757509	0.707953	0.00135552	279.467	0.529762	0.00113848	16
	PE 36:04	O	+2Na-H	C41H76NO7P	770.508	770.508	0.695549	0.697597	0.000979338	278.133	0.390209	0.00140394	8
	PE 38:02	O	+2Na-H	C43H84NO7P	802.57	802.571	0.789444	0.696746	0.000943149	289.33	0.391172	0.00135199	8
	PE 38:03	O	+2Na-H	C43H82NO7P	800.555	800.553	-1.79416	0.687542	0.00138095	287.422	0.571981	0.00131666	16
	PE 38:04	O	+2Na-H	C43H80NO7P	798.539	798.538	-0.941331	0.694317	0.000765514	284.685	0.312959	0.00163657	16
	PE 38:05	O	+2Na-H	C43H78NO7P	796.523	796.522	-2.22281	0.686024	0.000911193	282.477	0.374947	0.00132741	8
	PE 38:06	O	+2Na-H	C43H76NO7P	794.508	794.507	-0.292474	0.690186	0.000972765	280.854	0.396038	0.00141052	8
	PE 40:04	O	+2Na-H	C45H84NO7P	826.57	826.567	-3.33091	0.658778	0.00124836	293.516	0.556864	0.00189431	8
	PE 40:06	O	+2Na-H	C45H80NO7P	822.539	822.536	-3.86798	0.671506	0.00075357	288.19	0.32388	0.00112296	8
	PE 38:04	HETE	+2Na-H	C43H78NO9P	828.513	828.512	-0.875016	0.676273	0.00100948	286.206	0.427822	0.00149405	8
	PE 34:01	-	-H	C39H76NO8P	716.523	716.527	-6.14077	0.770455	0.00103099	266.913	0.424504	0.00159042	28
	PE 34:02	-	-H	C39H74NO8P	714.507	714.511	-5.52828	0.774458	0.000500915	265.547	0.138513	0.000521614	28
	PE 34:03	-	-H	C39H72NO8P	712.492	712.495	-4.21058	0.779542	0.000858864	263.762	0.291709	0.00110595	21
	PE 36:00	-	-H	C41H82NO8P	746.57	746.563	9.30924	0.747334	0.00208106	274.964	0.873734	0.00317763	28
	PE 36:01	-	-H	C41H80NO8P	744.554	744.555	-1.47739	0.751027	0.00115704	273.624	0.504157	0.00184252	28
	PE 36:02	-	-H	C41H78NO8P	742.539	742.542	-4.2422	0.755342	0.000427373	272.074	0.243051	0.000893328	28
	PE 36:03	-	-H	C41H76NO8P	740.523	740.527	-5.26655	0.761644	0.00155955	269.837	0.643938	0.0023864	28
	PE 36:04	-	-H	C41H74NO8P	738.507	738.51	-3.85914	0.762071	0.000422225	269.698	0.13299	0.000493109	28
	PE 38:03	-	-H	C43H80NO8P	768.554	768.55	5.46481	0.741433	0.00178774	277.008	0.652712	0.00235629	28
	PE 38:04	-	-H	C43H78NO8P	766.539	766.543	-5.67486	0.744069	0.000220048	276.038	0.196832	0.00071306	28
	PE 38:05	-	-H	C43H76NO8P	764.523	764.526	-3.53161	0.747395	0.00112159	274.823	0.445056	0.00161943	28
	PE 38:06	-	-H	C43H74NO8P	762.507	762.512	-5.70486	0.750235	0.00164334	273.81	0.585234	0.00213738	28
	PE 40:05	-	-H	C45H80NO8P	792.554	792.554	-0.126174	0.730796	0.00222208	280.892	0.978385	0.00348314	28
	PE 40:06	-	-H	C45H78NO8P	790.539	790.542	-3.85813	0.731837	0.00149751	280.503	0.690743	0.00246251	28
	PE 34:01	O	-H	C39H76NO7P	700.528	700.53	-2.15552	0.779558	0.000766542	263.84	0.318777	0.00120822	21
	PE 36:00	O	-H	C41H82NO7P	730.575	730.571	5.78996	0.756858	0.00164726	271.658	0.612234	0.0022537	21
	PE 36:01	O	-H	C41H80NO7P	728.559	728.56	-0.425497	0.76068	0.00148406	270.26	0.625291	0.00231367	28
	PE 36:02	O	-H	C41H78NO7P	726.544	726.548	-6.00102	0.764193	0.00385945	268.963	1.30801	0.00486315	21
	PC 32:00	-	+H	C40H80NO8P	734.57	734.566	-5.64902	0.724	0.0010942	278.404	0.421315	0.00151332	8
	PC 32:01	-	+H	C40H78NO8P	732.554	732.553	-1.91167	0.729016	0.00104673	276.502	0.396953	0.00143562	8
	PC 34:01	-	+H	C42H82NO8P	760.586	760.585	-1.3132	0.714394	0.000957065	281.97	0.37758	0.00133908	8
	PC 34:02	-	+H	C42H80NO8P	758.57	758.568	-2.30645	0.720716	0.000953191	279.51	0.369479	0.00132188	8
	PC 34:03	-	+H	C42H78NO8P	756.554	756.552	-3.30446	0.726985	0.00267771	277.116	1.01945	0.00367877	8
	PC 35:01	-	+H	C43H84NO8P	774.601	774.599	-2.90472	0.707501	0.00103007	284.626	0.414458	0.00145615	8
	PC 36:01	-	+H	C44H86NO8P	788.617	788.614	-3.92738	0.698467	0.00093688	288.218	0.386371	0.00134055	8
	PC 36:02	-	+H	C44H84NO8P	786.601	786.599	-2.98499	0.704104	0.000905209	285.923	0.367394	0.00128494	8
	PC 32:00	-	+Na	C40H80NO8P	756.552	756.546	-4.66943	0.704664	0.00249863	280.565	0.97627	0.00347966	16
	PC 32:01	-	+Na	C40H78NO8P	754.536	754.531	-3.32395	0.708679	0.000702517	279.16	0.277732	0.00134959	16
	PC 32:02	-	+Na	C40H76NO8P	752.521	752.522	1.76263	0.702695	0.00320676	276.858	1.26645	0.00457706	8
	PC 34:01	-	+Na	C42H82NO8P	782.568	782.564	-1.16841	0.692684	0.000933206	284.827	0.3844	0.00137197	16
	PC 34:02	-	+Na	C42H80NO8P	780.552	780.548	-1.46021	0.69732	0.00087426	283.099	0.354511	0.00223116	16
	PC 34:03	-	+Na	C42H78NO8P	778.536	778.528	-3.19671	0.686827	0.000938471	281.979	0.386866	0.00136744	8
	PC 35:01	-	+Na	C43H84NO8P	796.583	796.58	3.27876	0.67167	0.00135126	287.145	0.581726	0.00201161	8
	PC 35:02	-	+Na	C43H82NO8P	794.568	794.56	-2.62721	0.675485	0.00149623	285.81	0.637689	0.00221756	8
	PC 36:01	-	+Na	C44H86NO8P	810.599	810.593	-3.17137	0.678062	0.000869793	290.253	0.372961	0.00168096	16
	PC 36:02	-	+Na	C44H84NO8P	808.583	808.579	-1.66475	0.682318	0.00100457	288.626	0.426471	0.00227339	16
	PC 36:03	-	+Na	C44H82NO8P	806.568	806.562	-3.62216	0.686515	0.00123336	287.024	0.513046	0.00194968	16
	PC 36:04	-	+Na	C44H80NO8P	804.552	804.549	-0.306838	0.691816	0.00149545	285.045	0.608489	0.00151977	16
	PC 38:03	-	+Na	C46H86NO8P	834.599	834.596	-4.00504	0.686268	0.00115294	293.064	0.492628	0.00168096	8
	PC 40:04	-	+Na	C48H88NO8P	860.614	860.607	-0.147976	0.643076	0.00114162	297.421	0.535824	0.00177625	8
	PC 40:05	-	+Na	C48H86NO8P	858.599	858.593	2.18112	0.647414	0.00145143	295.766	0.672391	0.00224392	8
	PC 40:06	-	+Na	C48H84NO8P	856.583	856.579	3.12023	0.65098	0.000668695	294.422	0.306004	0.00102679	8
	PC 36:02	HETE	+Na	C44H84NO9P	824.578	824.57	-2.2114	0.662558	0.0012792	290.281	0.565955	0.00193164	8
	PC 36:03	HETE	+Na	C44H82NO9P	822.562	822.556	0.336248	0.666405	0.00128538	288.898	0.562148	0.00192971	8
	PC 36:04	HETE	+Na	C44H80NO9P	820.547	820.542	1.43394	0.671906	0.00101365	286.943	0.436087	0.00150927	8
	PC 34:01	-	+K	C42H82NO8P	798.541	798.541	-0.729079	0.704327	0.000990525	285.759	0.401659	0.00140559	8
	PC 34:02	-	+K	C42H80NO8P	796.526	796.529	4.22711	0.710528	0.00104855	283.277	0.417872	0.00147513	8
	PC 36:01	-	+K	C44H86NO8P	826.573	826.568	-6.14659	0.691087	0.00121451	291.066	0.511345	0.0017568	8
	PC 36:02	-	+K	C44H84NO8P	824.557	824.556	-1.25085	0.695653	0.00102442	289.167	0.425875	0.00147276	8
	PC 34:00	-	+2Na-H	C42H84NO8P	806.565	806.564	-0.917471	0.703327	0.00131422	286.117	0.534838	0.0018693	8
	PC 34:01	-	+2Na-H	C42H82NO8P	804.549	804.548	-1.85197	0.708841	0.00215646	283.905	0.86411	0.00304366	8
	PC 36:01	-	+2Na-H	C44H86NO8P	832.581	832.578	0.36052	0.673268	0.000811098	292.015	0.352137	0.00120588	16
	PC 36:02	-	+2Na-H	C44H84NO8P	830.565	830.561	-1.41403	0.677385	0.00126975	290.391	0.538877	0.00185569	16
	PC 36:03	-	+2Na-H	C44H82NO8P	828.549	828.547	1.14774	0.682306	0.00110847	288.508	0.467005	0.00161869	16
	PC 36:00	HETE	+2Na-H	C44H88NO9P	850.591	850.585	0.902493	0.65032	0.00122804	294.699	0.563435	0.00188847	8
	PC 36:01	HETE	+2Na-H	C44H86NO9P	848.576	848.569	-0.0381338	0.653686	0.000829375	293.443	0.376877	0.00126967	8
	PC 36:02	HETE	+2Na-H	C44H84NO9P	846.56	846.552	-0.865112	0.658956	0.00102873	291.497	0.460037	0.00156227	8
	PC 36:03	HETE	+2Na-H	C44H82NO9P	844.544	844.537	-0.985578	0.663789	0.00137805	289.74	0.607421	0.00207782	8
	PC 36:04	HETE	+2Na-H	C44H80NO9P	842.529	842.523	1.86071	0.669668	0.000907763	287.635	0.393085	0.0013565	8
	PC 34:01	-	+Cl	C42H82NO8P	794.547	794.549	-2.60526	0.706679	0.000910611	290.473	0.515961	0.00177628	21
	PC 34:02	-	+Cl	C42H80NO8P	792.531	792.536	-6.08178	0.709398	0.00113925	289.373	0.601651	0.00207916	21
	PC 34:03	-	+Cl	C42H78NO8P	790.515	790.52	-6.16054	0.71296	0.00281537	287.958	1.34456	0.00466928	21
	PC 36:01	-	+Cl	C44H86NO8P	822.578	822.576	2.34628	0.692447	0.00251982	296.274	0.896564	0.00302614	21
	PC 36:02	-	+Cl	C44H84NO8P	820.562	820.563	-1.48679	0.695179	0.00108668	295.12	0.613752	0.00207967	21
	PC 36:03	-	+Cl	C44H82NO8P	818.547	818.552	-6.56041	0.699224	0.000464733	293.423	0.162285	0.000553073	21
	PC 36:04	-	+Cl	C44H80NO8P	816.531	816.538	-8.59735	0.700073	0.00212079	293.084	1.03742	0.00353969	21
	PC 38:02	-	+Cl	C46H88NO8P	848.594	848.602	-9.94587	0.682252	0.000777995	300.547	0.497186	0.00165427	21
	PC 38:03	-	+Cl	C46H86NO8P	846.578	846.583	-6.34318	0.684631	0.0013772	299.511	0.463261	0.00154672	21
	PC 38:04	-	+Cl	C46H84NO8P	844.562	844.565	-2.86539	0.687083	0.00153144	298.457	0.477362	0.00159943	21
	PC 38:05	-	+Cl	C46H82NO8P	842.547	842.546	0.985109	0.690241	0.00196593	297.104	0.656597	0.00220999	21
	PC 38:06	-	+Cl	C46H80NO8P	840.531	840.535	-4.78269	0.692567	0.00201049	296.132	0.853678	0.00288276	21
	PC 32:00	-	+COOH	C40H80NO8P	778.56	778.562	-2.59453	0.715926	0.000693245	286.822	0.313918	0.00109447	21
	PC 32:01	-	+COOH	C40H78NO8P	776.544	776.548	-4.85484	0.721319	0.00213508	284.706	0.93638	0.00328894	21
	PC 34:01	-	+COOH	C42H82NO8P	804.575	804.578	-3.69139	0.705717	0.000536878	290.79	0.36782	0.0012649	21
	PC 34:02	-	+COOH	C42H80NO8P	802.56	802.564	-5.38278	0.709358	0.00016771	289.309	0.231766	0.000801101	21
	PC 34:03	-	+COOH	C42H78NO8P	800.544	800.548	-4.45947	0.710647	0.00130765	288.798	0.608188	0.00210593	20
	PC 36:01	-	+COOH	C44H86NO8P	832.607	832.611	-4.76816	0.691837	0.00042261	296.455	0.375866	0.00126787	21
	PC 36:02	-	+COOH	C44H84NO8P	830.591	830.595	-4.83993	0.694222	0.000131994	295.449	0.250814	0.000848927	21
	PC 36:03	-	+COOH	C44H82NO8P	828.575	828.577	-2.37757	0.698726	0.000851133	293.556	0.549594	0.00187219	21
	PC 36:04	-	+COOH	C44H80NO8P	826.56	826.565	-6.19435	0.700411	0.00155783	292.863	0.846243	0.00288956	21
	PC 38:04	-	+COOH	C46H84NO8P	854.591	854.593	-2.24669	0.687901	0.000766232	298.027	0.191478	0.000642485	21
	PC 38:05	-	+COOH	C46H82NO8P	852.575	852.579	-4.3046	0.689602	0.000572378	297.303	0.0569921	0.000191697	21
	PC 38:06	-	+COOH	C46H80NO8P	850.56	850.567	-8.37096	0.692698	0.0007706	295.985	0.4944	0.00167035	21
	PS 36:01	-	+H	C42H80NO10P	790.56	790.561	1.55821	0.708231	0.0010999	283.391	0.439684	0.00155151	8
	PS 36:02	-	+H	C42H78NO10P	788.544	788.545	0.732079	0.714491	0.000806935	280.92	0.316921	0.00112815	8
	PS 38:01	-	+H	C44H84NO10P	818.591	818.59	-0.994429	0.692561	0.00107262	289.634	0.447796	0.00154608	8
	PS 38:02	-	+H	C44H82NO10P	816.575	816.575	-0.696331	0.697182	0.000901051	287.725	0.371755	0.00129205	8
	PS 38:04	-	+H	C44H78NO10P	812.544	812.543	-0.957191	0.705282	0.00085433	284.444	0.344368	0.00121067	8
	PS 38:05	-	+H	C44H76NO10P	810.528	810.528	-1.02691	0.712269	0.00106184	281.666	0.419541	0.0014895	8
	PS 40:01	-	+H	C46H88NO10P	846.622	846.62	-3.1418	0.677445	0.000910678	295.934	0.397836	0.00134434	8
	PS 40:02	-	+H	C46H86NO10P	844.607	844.606	-0.845942	0.681878	0.000964642	294.021	0.41554	0.0014133	8
	PS 40:03	-	+H	C46H84NO10P	842.591	842.588	-3.64242	0.685164	0.00102251	292.622	0.436275	0.00149092	8
	PS 40:04	-	+H	C46H82NO10P	840.575	840.575	-0.979854	0.688659	0.00102512	291.148	0.433007	0.00148724	8
	PS 40:05	-	+H	C46H80NO10P	838.56	838.559	-1.5243	0.692365	0.000953071	289.601	0.398485	0.00137598	8
	PS 40:06	-	+H	C46H78NO10P	836.544	836.545	1.51482	0.696894	0.000877531	287.73	0.36203	0.00125823	8
	PS 42:01	-	+H	C48H92NO10P	874.654	874.651	-3.20789	0.663802	0.00126093	301.862	0.572816	0.00189761	8
	PS 42:02	-	+H	C48H90NO10P	872.638	872.637	-0.642155	0.669051	0.00115105	299.504	0.515145	0.00171999	8
	PS 42:03	-	+H	C48H88NO10P	870.622	870.619	-3.6927	0.672381	0.000956607	298.031	0.42361	0.00142136	8
	PS 42:04	-	+H	C48H86NO10P	868.607	868.605	-1.69182	0.676119	0.00108481	296.394	0.475409	0.00160397	8
	PS 42:05	-	+H	C48H84NO10P	866.591	866.59	-1.64334	0.678782	0.000757036	295.242	0.329012	0.00111438	8
	PS 40:03	-	+Na	C46H84NO10P	864.573	864.57	-3.32336	0.67643	0.00104143	296.28	0.455697	0.00153806	8
	PS 40:04	-	+Na	C46H82NO10P	862.557	862.556	-1.0757	0.678889	0.000970743	295.217	0.42179	0.00142875	8
	PS 40:05	-	+Na	C46H80NO10P	860.542	860.541	-1.25785	0.682137	0.000938815	293.822	0.40415	0.00137549	8
	PS 40:06	-	+Na	C46H78NO10P	858.526	858.527	1.23816	0.687123	0.00086093	291.701	0.365214	0.00125202	8
	PS 40:07	-	+Na	C46H76NO10P	856.51	856.509	-2.09173	0.692005	0.00109202	289.654	0.456885	0.00157735	8
	PS 42:01	-	+Na	C48H92NO10P	896.636	896.633	-3.13373	0.660513	0.000889161	303.249	0.408471	0.00134699	8
	PS 42:02	-	+Na	C48H90NO10P	894.62	894.616	-3.98336	0.663268	0.000915236	302	0.416134	0.00137793	8
	PS 42:04	-	+Na	C48H86NO10P	890.589	890.587	-1.65187	0.670287	0.000915876	298.858	0.408056	0.00136539	8
	PS 42:05	-	+Na	C48H84NO10P	888.573	888.571	-1.71614	0.672974	0.00127808	297.675	0.564445	0.00189618	8
	PS 44:10	-	+Na	C50H78NO10P	906.526	906.525	-1.15504	0.674576	0.00125256	296.878	0.550622	0.00185471	8
	PS 36:01	-	+K	C42H80NO10P	828.516	828.513	-3.35593	0.697609	0.000863204	287.481	0.355545	0.00123676	8
	PS 36:02	-	+K	C42H78NO10P	826.5	826.5	-0.284346	0.703143	0.00104566	285.229	0.423853	0.00148601	8
	PS 38:04	-	+K	C44H78NO10P	850.5	850.497	-3.28048	0.69276	0.000780366	289.37	0.325791	0.00112586	8
	PS 38:05	-	+K	C44H76NO10P	848.484	848.482	-2.29188	0.699489	0.00194287	286.599	0.79702	0.00278096	8
	PS 40:04	-	+K	C46H82NO10P	878.531	878.527	-5.16309	0.678176	0.00145953	295.443	0.635501	0.00215101	8
	PS 40:05	-	+K	C46H80NO10P	876.516	876.511	-4.78087	0.681023	0.00109963	294.218	0.474854	0.00161395	8
	PS 40:06	-	+K	C46H78NO10P	874.5	874.499	-1.19506	0.684436	0.00102117	292.762	0.436309	0.00149032	8
	PS 42:09	-	+K	C48H76NO10P	896.484	896.48	-5.08062	0.679985	0.000935062	294.566	0.40472	0.00137395	8
	PS 34:01	-	+2Na-H	C40H76NO10P	806.492	806.492	-0.962294	0.714247	0.00170332	280.808	0.670212	0.00238611	8
	PS 36:01	-	+2Na-H	C42H80NO10P	834.524	834.525	1.07928	0.696754	0.00104331	287.95	0.430604	0.00149541	16
	PS 36:02	-	+2Na-H	C42H78NO10P	832.508	832.508	-0.248321	0.701476	0.000968386	285.968	0.394635	0.00138	16
	PS 36:04	-	+2Na-H	C42H74NO10P	828.477	828.474	-3.38647	0.712209	0.0010326	281.526	0.408261	0.00145001	8
	PS 37:01	-	+2Na-H	C43H82NO10P	848.539	848.538	-1.17336	0.684538	0.00151037	293.471	0.647664	0.00221177	8
	PS 37:02	-	+2Na-H	C43H80NO10P	846.524	846.524	0.878081	0.693911	0.001732	289.291	0.719733	0.00249144	8
	PS 37:04	-	+2Na-H	C43H76NO10P	842.492	842.492	-0.330902	0.701852	0.00238954	285.85	0.975952	0.00341676	8
	PS 38:01	-	+2Na-H	C44H84NO10P	862.555	862.554	-1.58695	0.680178	0.001324	295.38	0.573795	0.00194753	8
	PS 38:02	-	+2Na-H	C44H82NO10P	860.539	860.538	-1.4292	0.686625	0.00195064	292.46	0.829045	0.00284044	8
	PS 38:04	-	+2Na-H	C44H78NO10P	856.508	856.507	-0.644444	0.695017	0.00123966	288.745	0.514379	0.00178376	8
	PS 38:05	-	+2Na-H	C44H76NO10P	854.492	854.49	-2.23879	0.702078	0.00132905	285.682	0.540295	0.0018926	8
	PS 39:04	-	+2Na-H	C45H80NO10P	870.524	870.522	-1.40739	0.687641	0.00144925	291.946	0.614379	0.00210846	8
	PS 40:01	-	+2Na-H	C46H88NO10P	890.586	890.582	-4.95766	0.667548	0.00130068	301.131	0.584068	0.00194655	8
	PS 40:02	-	+2Na-H	C46H86NO10P	888.571	888.568	-2.56171	0.67114	0.000960708	299.439	0.427193	0.00143134	8
	PS 40:04	-	+2Na-H	C46H82NO10P	884.539	884.539	-0.563396	0.673673	0.00138683	298.272	0.611843	0.00205762	8
	PS 40:05	-	+2Na-H	C46H80NO10P	882.524	882.523	-0.705727	0.675119	0.00118727	297.171	0.521431	0.00175465	16
	PS 40:06	-	+2Na-H	C46H78NO10P	880.508	880.508	0.363169	0.678621	0.00107668	295.606	0.467601	0.00158184	16
	PS 40:07	-	+2Na-H	C46H76NO10P	878.492	878.491	-1.91407	0.691558	0.00144207	290.153	0.603747	0.00208407	8
	PS 40:08	-	+2Na-H	C46H74NO10P	876.477	876.475	-1.41765	0.696543	0.00100802	287.965	0.416336	0.00144746	8
	PS 40:09	-	+2Na-H	C46H72NO10P	874.461	874.461	-0.347161	0.70384	0.00327407	284.82	1.32869	0.00466756	8
	PS 41:05	-	+2Na-H	C47H82NO10P	896.539	896.537	-2.60177	0.673199	0.00108731	298.429	0.480315	0.00161449	8
	PS 41:06	-	+2Na-H	C47H80NO10P	894.524	894.523	-0.328248	0.678065	0.00178752	296.178	0.77966	0.00263952	8
	PS 42:02	-	+2Na-H	C48H90NO10P	916.602	916.602	0.520813	0.657064	0.0012136	306.066	0.562669	0.00184659	8
	PS 42:04	-	+2Na-H	C48H86NO10P	912.571	912.568	-2.35021	0.660936	0.00137422	304.195	0.629225	0.00207704	8
	PS 42:05	-	+2Na-H	C48H84NO10P	910.555	910.553	-2.09298	0.669398	0.00120144	300.146	0.536972	0.00179516	8
	PS 42:06	-	+2Na-H	C48H82NO10P	908.539	908.535	-4.36617	0.675088	0.00138411	297.484	0.608167	0.00205038	8
	PS 42:07	-	+2Na-H	C48H80NO10P	906.524	906.523	-1.24416	0.677544	0.00116139	296.354	0.506618	0.00171418	8
	PS 42:08	-	+2Na-H	C48H78NO10P	904.508	904.506	-1.75666	0.679957	0.00116296	295.253	0.503655	0.00171017	8
	PS 42:09	-	+2Na-H	C48H76NO10P	902.492	902.492	0.0560768	0.685086	0.00103319	292.629	0.440438	0.0015051	16
	PS 44:05	-	+2Na-H	C50H88NO10P	938.586	938.584	-2.18643	0.655217	0.00174685	306.865	0.814788	0.0026674	8
	PS 44:07	-	+2Na-H	C50H84NO10P	934.555	934.553	-2.3265	0.662947	0.00182784	303.109	0.83316	0.00275955	8
	PS 44:08	-	+2Na-H	C50H82NO10P	932.539	932.536	-3.36211	0.66685	0.00151457	301.246	0.681558	0.00227065	8
	PS 35:02	O	+2Na-H	C41H78NO9P	804.513	804.511	-2.14184	0.710488	0.00174032	282.396	0.693358	0.00245543	8
	PS 36:00	-	-H	C42H82NO10P	790.56	790.554	7.43777	0.722663	0.00210401	284.035	0.652941	0.00229881	21
	PS 36:01	-	-H	C42H80NO10P	788.544	788.548	-4.52733	0.725548	0.000751754	282.916	0.159046	0.000562167	21
	PS 36:02	-	-H	C42H78NO10P	786.528	786.533	-5.11107	0.728403	0.000625383	281.82	0.309445	0.00109803	21
	PS 38:02	-	-H	C44H82NO10P	814.56	814.56	-0.0245531	0.713443	0.00097911	287.559	0.256032	0.000890362	21
	PS 38:03	-	-H	C44H80NO10P	812.544	812.544	-0.33229	0.716027	0.00112755	286.534	0.264164	0.000921929	21
	PS 38:04	-	-H	C44H78NO10P	810.528	810.53	-2.24545	0.719631	0.00113209	285.11	0.652804	0.00228965	21
	PS 38:05	-	-H	C44H76NO10P	808.513	808.514	-1.32342	0.723263	0.00177872	283.691	0.730983	0.00257669	21
	PS 40:04	-	-H	C46H82NO10P	838.56	838.56	-0.500859	0.703941	0.000427781	291.302	0.171441	0.000588534	21
	PS 40:05	-	-H	C46H80NO10P	836.544	836.546	-2.35493	0.706475	0.00064004	290.268	0.266608	0.000918489	21
	PS 40:06	-	-H	C46H78NO10P	834.528	834.532	-4.57744	0.709372	0.000472091	289.094	0.343147	0.00118697	21
	PS 40:07	-	-H	C46H76NO10P	832.513	832.516	-4.1681	0.713656	0.00165414	287.372	0.850354	0.00295907	21
	PS 42:08	-	-H	C48H78NO10P	858.528	858.524	5.33471	0.702041	0.00103248	291.981	0.57786	0.0019791	21
	PS 42:09	-	-H	C48H76NO10P	856.513	856.512	0.502036	0.705319	0.00050234	290.634	0.406033	0.00139706	21
	SM 34:01	-	+H	C39H79N2O6P	703.575	703.576	0.815462	0.723966	0.00115538	280.058	0.446108	0.00159291	8
	SM 36:01	-	+H	C41H83N2O6P	731.607	731.609	3.31869	0.707817	0.000928883	286.237	0.375403	0.00131151	8
	SM 36:02	-	+H	C41H81N2O6P	729.591	729.592	0.785905	0.713061	0.00141923	284.147	0.564793	0.00198768	8
	SM 37:01	-	+H	C42H85N2O6P	745.622	745.624	1.88446	0.701605	0.00164737	288.672	0.678366	0.00234995	8
	SM 38:01	-	+H	C43H87N2O6P	759.638	759.639	1.02971	0.692769	0.000982483	292.256	0.414165	0.00141713	8
	SM 39:01	-	+H	C44H89N2O6P	773.654	773.656	2.79108	0.684131	0.00123206	295.851	0.532412	0.0017996	8
	SM 40:00	-	+H	C45H93N2O6P	789.685	789.684	-1.27769	0.675298	0.000713941	299.614	0.316501	0.00105636	8
	SM 40:01	-	+H	C45H91N2O6P	787.669	787.67	0.934967	0.679258	0.000955977	297.88	0.419028	0.0014067	8
	SM 40:02	-	+H	C45H89N2O6P	785.654	785.655	1.37702	0.68439	0.00100955	295.66	0.435824	0.00147407	8
	SM 41:00	-	+H	C46H95N2O6P	803.701	803.698	-3.52353	0.669108	0.000458985	302.295	0.207319	0.000685817	8
	SM 41:01	-	+H	C46H93N2O6P	801.685	801.685	0.515865	0.671705	0.000749578	301.139	0.335821	0.00111517	8
	SM 41:02	-	+H	C46H91N2O6P	799.669	799.669	0.0737506	0.676737	0.00103659	298.913	0.45722	0.00152961	8
	SM 42:00	-	+H	C47H97N2O6P	817.716	817.716	-0.0669388	0.662265	0.000967827	305.331	0.445537	0.00145919	8
	SM 42:01	-	+H	C47H95N2O6P	815.701	815.7	-0.624399	0.66702	0.000856149	303.166	0.388861	0.00128267	8
	SM 42:02	-	+H	C47H93N2O6P	813.685	813.686	1.64203	0.670887	0.000937604	301.431	0.420922	0.00139641	8
	SM 42:03	-	+H	C47H91N2O6P	811.669	811.669	-0.885204	0.67507	0.000595887	299.576	0.264363	0.000882457	8
	SM 42:04	-	+H	C47H89N2O6P	809.654	809.652	-2.31343	0.679095	0.00164096	297.814	0.719424	0.00241569	8
	SM 43:01	-	+H	C48H97N2O6P	829.716	829.715	-1.24405	0.658707	0.00101108	306.906	0.47096	0.00153454	8
	SM 43:02	-	+H	C48H95N2O6P	827.701	827.701	0.499229	0.664016	0.00140905	304.465	0.645555	0.00212029	8
	SM 44:01	-	+H	C49H99N2O6P	843.732	843.729	-3.02832	0.652463	0.00114765	309.76	0.545669	0.00176159	8
	SM 44:02	-	+H	C49H97N2O6P	841.716	841.719	3.55266	0.657244	0.00126925	307.519	0.593497	0.00192996	8
	SM 36:01	-	+Na-H2O	C41H82N2O6P	735.578	735.577	-1.35478	0.69433	0.0016407	280.095	0.668413	0.00236004	8
	SM 42:02	-	+Na-H2O	C47H92N2O6P	817.656	817.655	-1.24656	0.649991	0.00110025	301.189	0.510829	0.00169159	8
	SM 34:01	-	+Na	C39H79N2O6P	725.557	725.556	-2.22059	0.711552	0.00125816	278.766	0.495912	0.00131151	16
	SM 35:01	-	+Na	C40H81N2O6P	739.573	739.571	-2.4874	0.693126	0.000901383	280.615	0.36908	0.00130103	8
	SM 36:01	-	+Na	C41H83N2O6P	753.589	753.591	3.00995	0.694571	0.00106743	285.861	0.441657	0.00147407	16
	SM 36:02	-	+Na	C41H81N2O6P	751.573	751.575	2.097	0.693562	0.00137051	280.322	0.559934	0.00197561	8
	SM 37:01	-	+Na	C42H85N2O6P	767.604	767.603	-1.47859	0.682528	0.00132976	285.352	0.560848	0.00194809	8
	SM 38:01	-	+Na	C43H87N2O6P	781.62	781.62	-0.194838	0.680052	0.00123247	292.183	0.531242	0.000882457	16
	SM 39:01	-	+Na	C44H89N2O6P	795.636	795.637	1.97283	0.663202	0.000949997	294.578	0.423928	0.0014317	8
	SM 40:01	-	+Na	C45H91N2O6P	809.651	809.651	-0.837413	0.660189	0.00124446	295.999	0.560037	0.00188332	8
	SM 40:02	-	+Na	C45H89N2O6P	807.636	807.635	-0.389597	0.667144	0.00113895	292.527	0.502026	0.00170596	8
	SM 41:01	-	+Na	C46H93N2O6P	823.667	823.665	-1.97372	0.653527	0.00123714	299.311	0.568051	0.00189153	8
	SM 41:02	-	+Na	C46H91N2O6P	821.651	821.65	-1.53633	0.65928	0.00123155	296.378	0.555756	0.00186681	8
	SM 42:01	-	+Na	C47H95N2O6P	837.683	837.679	-3.81219	0.657336	0.00112945	302.601	0.520364	0.00131525	16
	SM 42:02	-	+Na	C47H93N2O6P	835.667	835.668	1.38927	0.66175	0.00108592	300.527	0.49347	0.00177895	16
	SM 42:03	-	+Na	C47H91N2O6P	833.651	833.652	0.543809	0.656749	0.00138665	297.589	0.630498	0.00211024	8
	SM 43:01	-	+Na	C48H97N2O6P	851.698	851.693	-5.66048	0.643917	0.00101769	304.165	0.481245	0.00157978	8
	SM 43:02	-	+Na	C48H95N2O6P	849.683	849.681	-1.48018	0.645008	0.00109625	303.599	0.516855	0.00169948	8
	SM 44:01	-	+Na	C49H99N2O6P	865.714	865.709	-5.16187	0.636885	0.00124874	307.858	0.602807	0.00195772	8
	SM 44:02	-	+Na	C49H97N2O6P	863.698	863.697	-1.51136	0.639419	0.00124896	306.498	0.599162	0.00195355	8
	SM 44:03	-	+Na	C49H95N2O6P	861.683	861.682	-0.280853	0.642876	0.00135999	304.657	0.646248	0.00211839	8
	SM 42:01	h	+Na	C47H95N2O7P	853.677	853.675	-2.46082	0.636953	0.00109875	307.897	0.531951	0.00172741	8
	SM 36:01	-	+K	C41H83N2O6P	769.563	769.564	1.32003	0.701916	0.00112495	288.381	0.461518	0.00160038	8
	SM 38:00	-	+2Na-H	C43H89N2O6P	805.618	805.62	3.54275	0.662865	0.00173731	294.678	0.77602	0.00262	8
	SM 41:00	-	+2Na-H	C46H95N2O6P	847.664	847.663	-1.6385	0.64974	0.00147732	301.122	0.685973	0.00227202	8
	SM 34:01	-	+Cl	C39H79N2O6P	737.536	737.54	-5.42346	0.722888	0.00232146	284.256	0.780311	0.0027451	20
	SM 36:01	-	+Cl	C41H83N2O6P	765.568	765.572	-5.22488	0.711306	0.00201486	288.691	0.887103	0.00307285	21
	SM 38:01	-	+Cl	C43H87N2O6P	793.599	793.602	-4.29688	0.696319	0.00213678	294.695	1.07366	0.00364329	21
	SM 40:00	-	+Cl	C45H93N2O6P	823.646	823.642	4.29796	0.680177	0.00241618	301.502	0.962763	0.00319322	21
	SM 40:01	-	+Cl	C45H91N2O6P	821.63	821.633	-3.42003	0.681843	0.000744202	300.792	0.315808	0.00104992	21
	SM 40:02	-	+Cl	C45H89N2O6P	819.615	819.622	-8.97983	0.684723	0.00101391	299.549	0.33434	0.00111615	21
	SM 42:01	-	+Cl	C47H95N2O6P	849.662	849.66	1.63595	0.670447	0.00184955	305.77	0.891453	0.00291544	21
	SM 42:02	-	+Cl	C47H93N2O6P	847.646	847.652	-7.38516	0.672826	0.00331227	304.708	1.52286	0.00499777	21
	SM 34:01	-	+COOH	C39H79N2O6P	747.565	747.569	-4.81563	0.721675	0.0012825	284.663	0.637743	0.00224034	21
	SM 36:01	-	+COOH	C41H83N2O6P	775.596	775.601	-5.67305	0.707134	0.000594687	290.343	0.40435	0.00139267	21
	SM 36:02	-	+COOH	C41H81N2O6P	773.581	773.582	-1.35732	0.708672	0.00304511	289.73	1.41494	0.00488364	21
	SM 38:01	-	+COOH	C43H87N2O6P	803.628	803.632	-5.72404	0.692394	0.000623292	296.301	0.332603	0.00112252	21
	SM 40:00	-	+COOH	C45H93N2O6P	833.675	833.672	3.1667	0.675889	0.00230713	303.381	0.986204	0.00325071	21
	SM 40:01	-	+COOH	C45H91N2O6P	831.659	831.662	-3.73951	0.680297	0.000610415	301.441	0.268991	0.00089235	21
	SM 40:02	-	+COOH	C45H89N2O6P	829.643	829.645	-2.22987	0.684166	0.00204983	299.751	0.73872	0.00246445	21
	SM 41:02	-	+COOH	C46H91N2O6P	843.659	843.656	3.66262	0.675907	0.000329783	303.329	0.110348	0.000363789	21
	SM 42:00	-	+COOH	C47H97N2O6P	861.706	861.704	2.71554	0.663821	0.000880435	308.731	0.472906	0.00153177	21
	SM 42:01	-	+COOH	C47H95N2O6P	859.69	859.691	-0.9422	0.667671	0.000625362	306.962	0.392976	0.00128021	21
	SM 42:02	-	+COOH	C47H93N2O6P	857.675	857.679	-4.73373	0.670602	0.00108982	305.632	0.622145	0.0020356	21
	SM 42:03	-	+COOH	C47H91N2O6P	855.659	855.663	-4.56958	0.672374	0.00315006	304.854	1.49299	0.00489741	21
	GlcCer 47:03	-	+H-2H2O	C53H99NO8	842.724	842.721	-3.15138	0.657911	0.000941867	307.659	0.440195	0.00143079	8
	GlcCer 50:04	-	+H-2H2O	C56H103NO8	882.755	882.755	-0.317432	0.643638	0.00104532	314.252	0.510054	0.00162307	8
	GlcCer 36:01	-	+H-H2O	C42H81NO8	710.593	710.594	1.47596	0.725412	0.00111048	279.864	0.428041	0.00152946	8
	GlcCer 38:01	-	+H-H2O	C44H85NO8	738.625	738.625	0.910061	0.707794	0.00116564	286.623	0.471614	0.00164541	8
	GlcCer 40:01	-	+H-H2O	C46H89NO8	766.656	766.657	0.776854	0.692478	0.000997872	292.767	0.421601	0.00144006	8
	GlcCer 40:02	-	+H-H2O	C46H87NO8	764.64	764.64	-0.476017	0.698255	0.00105008	290.358	0.436047	0.00150175	8
	GlcCer 41:01	-	+H-H2O	C47H91NO8	780.672	780.673	1.41836	0.687885	0.00118305	294.629	0.506304	0.00171845	8
	GlcCer 42:01	-	+H-H2O	C48H93NO8	794.687	794.687	-0.856991	0.679064	0.00100657	298.365	0.441889	0.00148104	8
	GlcCer 42:02	-	+H-H2O	C48H91NO8	792.672	792.673	1.58882	0.683588	0.000937678	296.403	0.40617	0.00137033	8
	GlcCer 44:02	-	+H-H2O	C50H95NO8	820.703	820.702	-1.72683	0.671718	0.000904315	301.465	0.405549	0.00134526	8
	GlcCer 46:01	-	+H-H2O	C55H101NO8	886.75	886.749	-0.764432	0.639584	0.00095935	316.221	0.473948	0.00149879	8
	GlcCer 46:02	-	+H-H2O	C55H99NO8	884.734	884.734	0.0707401	0.643521	0.00116479	314.298	0.568197	0.00180783	8
	GlcCer 47:00	-	+Na-2H2O	C53H105NO8	870.753	870.75	-2.55752	0.645096	0.000873487	313.608	0.424283	0.00135291	8
	GlcCer 49:00	-	+Na-2H2O	C55H109NO8	898.784	898.779	-5.56707	0.634478	0.000729838	318.701	0.366498	0.00114998	8
	GlcCer 49:01	-	+Na-2H2O	C55H107NO8	896.768	896.767	-0.962494	0.636838	0.000838291	317.531	0.417833	0.00131588	8
	GlcCer 36:00	-	+H	C42H83NO8	730.62	730.619	-0.653678	0.71299	0.000953414	284.591	0.380181	0.00133589	8
	GlcCer 36:01	-	+H	C42H81NO8	728.604	728.606	2.55676	0.718473	0.000938337	282.434	0.368566	0.00130496	8
	GlcCer 36:02	-	+H	C42H79NO8	726.588	726.589	0.555058	0.721218	0.00111449	281.374	0.434444	0.00154401	8
	GlcCer 38:00	-	+H	C44H87NO8	758.651	758.65	-1.65321	0.698779	0.00113046	290.181	0.46876	0.00161541	8
	GlcCer 38:01	-	+H	C44H85NO8	756.635	756.635	0.246144	0.703742	0.000843436	288.148	0.345278	0.00119826	8
	GlcCer 38:02	-	+H	C44H83NO8	754.62	754.62	0.300395	0.704468	0.00115743	287.865	0.47281	0.00164247	8
	GlcCer 38:03	-	+H	C44H81NO8	752.602	752.601	-0.833757	0.713008	0.000727149	284.43	0.29004	0.00101972	8
	GlcCer 40:00	-	+H	C46H91NO8	786.682	786.682	-0.293406	0.684043	0.000973014	296.244	0.421126	0.00142155	8
	GlcCer 40:01	-	+H	C46H89NO8	784.667	784.667	0.394598	0.689604	0.000999506	293.868	0.425525	0.00144801	8
	GlcCer 40:02	-	+H	C46H87NO8	782.651	782.653	2.74717	0.689365	0.00106064	293.983	0.451918	0.00153722	8
	GlcCer 41:01	-	+H	C47H91NO8	798.682	798.682	-0.22372	0.681852	0.00103209	297.119	0.44936	0.00151239	8
	GlcCer 42:00	-	+H	C48H95NO8	814.714	814.712	-2.34124	0.669954	0.000849778	302.295	0.383153	0.00126748	8
	GlcCer 42:01	-	+H	C48H93NO8	812.698	812.699	0.778907	0.673785	0.000929864	300.589	0.414451	0.0013788	8
	GlcCer 42:02	-	+H	C48H91NO8	810.682	810.685	3.05109	0.676811	0.000917372	299.257	0.405398	0.00135468	8
	GlcCer 43:02	-	+H	C49H93NO8	824.698	824.697	-1.47309	0.670384	0.000937263	302.04	0.421999	0.00139716	8
	GlcCer 44:01	-	+H	C50H97NO8	840.729	840.725	-4.9286	0.660558	0.000939306	306.437	0.435565	0.00142138	8
	GlcCer 44:02	-	+H	C50H95NO8	838.714	838.713	-0.122996	0.663466	0.000906258	305.106	0.416446	0.00136492	8
	GlcCer 40:00	h	+H	C46H91NO9	802.677	802.679	2.272	0.674698	0.00100256	300.244	0.446095	0.00148577	8
	GlcCer 42:00	h	+H	C48H95NO9	830.708	830.707	-1.9898	0.661509	0.00101564	306.057	0.469602	0.00153436	8
	GlcCer 42:01	h	+H	C48H93NO9	828.693	828.69	-3.51458	0.664453	0.000954649	304.712	0.437513	0.00143582	8
	GlcCer 42:03	h	+H	C48H89NO9	824.662	824.659	-2.62735	0.651937	0.000979263	300.422	0.445771	0.00150162	8
	GlcCer 42:04	h	+H	C48H87NO9	822.646	822.649	3.63337	0.655683	0.000955774	298.996	0.43008	0.00145704	8
	GlcCer 44:00	h	+H	C50H99NO9	858.74	858.741	1.47944	0.648836	0.00107433	311.868	0.516221	0.00165525	8
	GlcCer 44:01	h	+H	C50H97NO9	856.724	856.727	3.28099	0.651527	0.000979559	310.591	0.466485	0.00150193	8
	GlcCer 44:02	h	+H	C50H95NO9	854.708	854.708	-1.10993	0.65486	0.000806465	309.022	0.380317	0.00123071	8
	GlcCer 45:00	h	+H	C51H101NO9	872.755	872.759	4.44816	0.642184	0.00105419	315.019	0.516994	0.00164115	8
	GlcCer 46:04	h	+H	C52H95NO9	878.708	878.705	-4.05834	0.641132	0.00102564	309.456	0.494877	0.00159918	16
	GlcCer 46:05	h	+H	C52H93NO9	876.693	876.691	-1.67453	0.642993	0.000949178	308.652	0.456042	0.00147753	16
	GlcCer 34:00	-	+Na	C40H79NO8	724.57	724.571	1.4771	0.708393	0.00109857	280.923	0.424876	0.00155167	8
	GlcCer 34:01	-	+Na	C40H77NO8	722.555	722.557	2.94224	0.714511	0.00139657	278.951	0.530533	0.00195416	8
	GlcCer 36:01	-	+Na	C42H81NO8	750.586	750.589	3.63083	0.706316	0.00105839	283.997	0.420325	0.00148003	16
	GlcCer 36:02	-	+Na	C42H79NO8	748.57	748.57	-0.276241	0.706143	0.000871934	281.523	0.339106	0.00123523	8
	GlcCer 37:01	-	+Na	C43H83NO8	764.602	764.601	-0.858818	0.68836	0.000995253	287.435	0.407045	0.00144592	8
	GlcCer 38:00	-	+Na	C44H87NO8	780.633	780.632	-1.28937	0.677211	0.000994395	291.269	0.419784	0.00146755	8
	GlcCer 38:01	-	+Na	C44H85NO8	778.617	778.618	1.59609	0.688791	0.0081833	290.524	3.28424	0.0113046	16
	GlcCer 38:02	-	+Na	C44H83NO8	776.602	776.601	-0.380094	0.688456	0.00129845	287.337	0.531242	0.00188787	8
	GlcCer 39:01	-	+Na	C45H87NO8	792.633	792.631	-2.70623	0.675135	0.00148575	291.951	0.6314	0.00220115	8
	GlcCer 40:00	-	+Na	C46H91NO8	808.664	808.665	1.56244	0.669846	0.000992115	297.719	0.437664	0.00147006	16
	GlcCer 40:01	-	+Na	C46H89NO8	806.649	806.649	0.694523	0.673752	0.000954048	296.149	0.415932	0.00140447	16
	GlcCer 40:02	-	+Na	C46H87NO8	804.633	804.634	1.3774	0.683916	0.00105952	292.085	0.447455	0.00153193	16
	GlcCer 40:03	-	+Na	C46H85NO8	802.617	802.616	-2.03447	0.679662	0.00196643	290.283	0.824662	0.00289478	8
	GlcCer 41:01	-	+Na	C47H91NO8	820.664	820.663	-1.62483	0.659883	0.000932997	297.416	0.414558	0.00141339	8
	GlcCer 41:02	-	+Na	C47H89NO8	818.649	818.649	0.637907	0.663416	0.00109503	296.104	0.481408	0.00165003	8
	GlcCer 42:00	-	+Na	C48H95NO8	836.696	836.694	-1.33898	0.656413	0.000969589	303.142	0.445765	0.00147048	16
	GlcCer 42:01	-	+Na	C48H93NO8	834.68	834.681	1.411	0.659638	0.000972623	301.759	0.442128	0.00146517	16
	GlcCer 42:02	-	+Na	C48H91NO8	832.664	832.669	5.19512	0.664934	0.000872561	299.535	0.390299	0.00130302	16
	GlcCer 42:03	-	+Na	C48H89NO8	830.649	830.649	0.209293	0.670517	0.00114771	297.278	0.503281	0.00169297	16
	GlcCer 43:02	-	+Na	C49H93NO8	846.68	846.679	-0.785967	0.657974	0.000988653	302.395	0.451291	0.00149239	16
	GlcCer 43:03	-	+Na	C49H91NO8	844.664	844.662	-2.14345	0.650836	0.000998684	300.749	0.456523	0.00153585	8
	GlcCer 44:01	-	+Na	C50H97NO8	862.711	862.711	-0.572033	0.657077	0.000927192	307.934	0.434123	0.00140979	8
	GlcCer 44:02	-	+Na	C50H95NO8	860.696	860.697	1.21214	0.648611	0.000948402	306.306	0.447265	0.00146019	16
	GlcCer 44:03	-	+Na	C50H93NO8	858.68	858.679	-1.05149	0.642552	0.00125091	303.925	0.586054	0.00194703	8
	GlcCer 36:01	h	+Na	C42H81NO9	766.581	766.583	2.96274	0.688065	0.00112145	287.526	0.458662	0.00162865	8
	GlcCer 38:01	h	+Na	C44H85NO9	794.612	794.614	2.11775	0.672061	0.000974916	293.05	0.417745	0.00144976	8
	GlcCer 42:00	h	+Na	C48H95NO9	852.69	852.687	-3.87344	0.662397	0.000775182	305.518	0.3573	0.00116949	8
	GlcCer 42:01	h	+Na	C48H93NO9	850.675	850.674	-1.1499	0.653635	0.000900012	304.184	0.418355	0.00137533	16
	GlcCer 42:02	h	+Na	C48H91NO9	848.659	848.66	1.31957	0.659064	0.000840657	301.874	0.384253	0.00127289	16
	GlcCer 43:01	h	+Na	C49H95NO9	864.69	864.691	1.24964	0.647845	0.00115858	306.635	0.544268	0.00177497	16
	GlcCer 43:02	h	+Na	C49H93NO9	862.675	862.676	0.889643	0.637148	0.00113209	306.067	0.539171	0.00177634	8
	GlcCer 44:03	h	+Na	C50H93NO9	874.675	874.675	-0.0812314	0.635579	0.00102218	306.646	0.489227	0.00160817	8
	GlcCer 44:04	h	+Na	C50H91NO9	872.659	872.656	-3.45538	0.640238	0.00132753	304.781	0.626119	0.00207317	8
	GlcCer 40:00	h	-H	C46H91NO9	800.662	800.654	9.64203	0.702228	0.0011697	292.172	0.645144	0.00220809	21
	GlcCer 40:00	h	-H	C46H91NO9	800.662	800.654	9.64203	0.679868	0.0055176	301.807	2.4488	0.00811378	21
	GlcCer 40:01	h	-H	C46H89NO9	798.646	798.651	-5.92252	0.703606	0.00316345	291.615	1.31184	0.00449851	21
	GlcCer 40:01	h	-H	C46H89NO9	798.646	798.651	-6.42337	0.683194	0.00106971	300.324	0.639296	0.00212869	21
	GlcCer 42:01	h	-H	C48H93NO9	826.677	826.679	-1.85078	0.690085	0.00406642	297.161	1.63661	0.0055075	21
	GlcCer 42:01	h	-H	C48H93NO9	826.677	826.682	-5.96363	0.671583	0.000869894	305.341	0.429989	0.00140823	21
	GlcCer 42:02	h	-H	C48H91NO9	824.662	824.665	-4.09865	0.692235	0.0020628	296.245	1.05179	0.00355042	21
	GlcCer 42:02	h	-H	C48H91NO9	824.662	824.666	-5.19001	0.674572	0.000782436	304	0.523679	0.00172263	21
	GlcCer 36:01	-	+Cl	C42H81NO8	762.565	762.57	-5.97982	0.722583	0.00180148	284.181	0.68596	0.00241381	21
	GlcCer 40:00	-	+Cl	C46H91NO8	820.643	820.643	0.718948	0.699576	0.0042713	293.166	1.88289	0.00642261	21
	GlcCer 40:01	-	+Cl	C46H89NO8	818.628	818.63	-2.76072	0.701054	0.00464648	292.562	2.08573	0.00712918	21
	GlcCer 42:01	-	+Cl	C48H93NO8	846.659	846.659	-0.200789	0.685843	0.00170451	298.878	0.862196	0.00288477	21
	GlcCer 42:02	-	+Cl	C48H91NO8	844.643	844.65	-7.589	0.686114	0.00115249	298.77	0.667836	0.00223528	21
	GlcCer 38:01	h	+Cl	C44H85NO9	806.591	806.594	-3.78135	0.70591	0.00519886	290.623	2.15562	0.00741725	21
	GlcCer 40:00	h	+Cl	C46H91NO9	836.638	836.635	3.94436	0.695509	0.00297738	294.783	1.3344	0.00452672	21
	GlcCer 40:01	h	+Cl	C46H89NO9	834.623	834.628	-6.64971	0.694713	0.00153228	295.13	0.576085	0.00195197	21
	GlcCer 42:01	h	+Cl	C48H93NO9	862.654	862.655	-1.9127	0.681632	0.000975235	300.634	0.260771	0.000867405	21
	GlcCer 42:02	h	+Cl	C48H91NO9	860.638	860.644	-7.08776	0.685315	0.000469726	299.028	0.214456	0.000717177	21
	GlcCer 36:01	-	+COOH	C42H81NO8	772.594	772.6	-8.49088	0.714609	0.00151229	287.286	0.522611	0.00181913	21
	GlcCer 40:00	-	+COOH	C46H91NO8	830.672	830.677	-5.42934	0.687912	0.00351806	298.075	1.67258	0.00561128	21
	GlcCer 40:01	-	+COOH	C46H89NO8	828.656	828.682	-30.3624	0.687721	0.00148254	298.165	0.805715	0.00270225	21
	GlcCer 42:01	-	+COOH	C48H93NO8	856.688	856.69	-2.17115	0.676727	0.000623742	302.845	0.434932	0.00143615	21
	GlcCer 42:02	-	+COOH	C48H91NO8	854.672	854.678	-6.79793	0.678761	0.000599514	301.949	0.432625	0.00143277	21
	GlcCer 38:01	h	+COOH	C44H85NO9	816.62	816.624	-5.08192	0.695592	0.00546748	294.875	2.48467	0.0084262	21
	GlcCer 42:01	h	+COOH	C48H93NO9	872.683	872.684	-1.54695	0.672944	0.000259704	304.459	0.229897	0.000755099	21
	GlcCer 42:02	h	+COOH	C48H91NO9	870.667	870.671	-4.59418	0.674578	0.00129506	303.734	0.750272	0.00247016	21
	GlcCer 44:02	h	+COOH	C50H95NO9	898.698	898.701	-3.11562	0.660462	0.00194554	310.076	0.85155	0.00274626	21
	Cer 42:01	-	+H-2H2O	C42H83NO3	614.624	614.622	-3.54389	0.743444	0.00238734	273.885	0.879799	0.0032123	8
	Cer 42:02	-	+H-2H2O	C42H81NO3	612.608	612.609	0.428161	0.75045	0.00112537	271.345	0.406997	0.00149992	8
	Cer 36:01	-	+H-H2O	C36H71NO3	548.541	548.54	-0.791664	0.79359	0.00112737	257.249	0.365135	0.00141938	8
	Cer 38:01	-	+H-H2O	C38H75NO3	576.572	576.572	-0.712615	0.772576	0.00112302	263.934	0.383826	0.00145425	8
	Cer 40:01	-	+H-H2O	C40H79NO3	604.603	604.603	0.0206985	0.756051	0.00128661	269.413	0.45815	0.00170055	8
	Cer 40:02	-	+H-H2O	C40H77NO3	602.588	602.589	2.0793	0.761595	0.00117868	267.472	0.414236	0.00154871	8
	Cer 41:01	-	+H-H2O	C41H81NO3	618.619	618.617	-3.03224	0.748057	0.00135491	272.156	0.492721	0.00181044	8
	Cer 42:01	-	+H-H2O	C42H83NO3	632.635	632.633	-1.99816	0.739811	0.00125181	275.057	0.465165	0.00169116	8
	Cer 42:02	-	+H-H2O	C42H81NO3	630.619	630.62	1.70681	0.744715	0.00106132	273.264	0.389001	0.00142354	8
	Cer 42:03	-	+H-H2O	C42H79NO3	628.603	628.603	0.344871	0.749779	0.000361113	271.436	0.130667	0.000481391	8
	Cer 43:02	-	+H-H2O	C43H83NO3	644.635	644.635	0.446823	0.738264	0.00118773	275.525	0.44308	0.00160813	8
	Cer 44:02	-	+H-H2O	C44H85NO3	658.65	658.649	-1.97415	0.726932	0.00107457	279.695	0.413089	0.00147693	8
	Cer 36:00	-	+H	C36H73NO3	568.567	568.567	0.772734	0.77876	0.00105834	261.924	0.355805	0.00135843	8
	Cer 38:00	-	+H	C38H77NO3	596.598	596.597	-1.90626	0.762042	0.0013959	267.375	0.489707	0.00183154	8
	Cer 40:00	-	+H	C40H81NO3	624.629	624.629	-0.0222193	0.742782	0.00113106	274.031	0.417124	0.00152218	8
	Cer 40:02	-	+H	C40H77NO3	620.598	620.6	2.84728	0.747697	0.000896294	272.268	0.326205	0.00119811	8
	Cer 42:00	-	+H	C42H85NO3	652.661	652.66	-1.51763	0.726138	0.0011031	280.054	0.425625	0.0015198	8
	Cer 42:01	-	+H	C42H83NO3	650.645	650.645	0.0767705	0.732717	0.00102759	277.557	0.389062	0.00140174	8
	Cer 42:02	-	+H	C42H81NO3	648.629	648.629	-0.785671	0.734857	0.00109035	276.766	0.410345	0.00148264	8
	Cer 42:03	-	+H	C42H79NO3	646.614	646.615	1.90352	0.739131	0.000972751	275.184	0.361764	0.00131463	8
	Cer 40:00	h	+H	C40H81NO4	640.624	640.625	0.999987	0.736113	0.00127027	276.366	0.476591	0.00172449	8
	Cer 42:00	h	+H	C42H85NO4	668.656	668.654	-1.99805	0.720603	0.000985125	282.066	0.385579	0.00136698	8
	Cer 42:01	h	+H	C42H83NO4	666.64	666.642	3.1568	0.731206	0.000808363	277.993	0.307259	0.00110528	8
	Cer 42:00	-	+Na	C42H85NO3	674.643	674.646	4.53518	0.721036	0.00128936	281.847	0.503975	0.00178812	8
