# Supplementary material for: Ion mobility conformational lipid atlas for high confidence lipidomics
Source: Nat Commun. 2019 Feb 28;10:985. doi: 10.1038/s41467-019-08897-5 (PMC6395675; doi:10.1038/s41467-019-08897-5)
Supplement: Supplementary file 5 — Supplementary Data 2 [file 41467_2019_8897_MOESM5_ESM.xlsx]

## Sheet: Supplementary Data 2
Supplementary Data 2. Table summarizing information for trend lines shown in Figure 4, Supplementary Figure 2, and Supplementary Figure 3. “Lipid Modification” indicates lipid modification with nomenclature as described in the manuscript text. “N (Points in trend line)” indicates the number of unique lipid data points (m/z, DTCCSN2) included in each trend line; to be grouped into a trend line, li…
	Lipid Class	Figure	Alkyl Chain Length (# C)	Degree of Unsat-uration	Lipid Modification	Adduct	N (Points in trendline)	Slope	Intercept	R2
	PS	4(A)	38	:XX	-	+H	4	0.953369	-490.708	0.989629
	PS	4(A)	40	:XX	-	+H	6	0.79049	-373.419	0.997605
	PS	4(A)	42	:XX	-	+H	5	0.811179	-408.023	0.984577
	PS	4(A)	40	:XX	-	+Na	5	0.83206	-422.687	0.98069
	PS	4(A)	42	:XX	-	+Na	4	0.709082	-332.483	0.997466
	PS	4(A)	40	:XX	-	+K	3	0.665786	-289.429	0.997475
	PS	4(A)	36	:XX	-	+2Na-H	3	1.06729	-602.661	0.999246
	PS	4(A)	37	:XX	-	+2Na-H	3	1.20213	-727.286	0.940498
	PS	4(A)	38	:XX	-	+2Na-H	4	1.14648	-693.712	0.990389
	PS	4(A)	40	:XX	-	+2Na-H	8	0.989454	-578.397	0.897113
	PS	4(A)	42	:XX	-	+2Na-H	7	0.984558	-595.917	0.966509
	PS	4(A)	44	:XX	-	+2Na-H	3	0.929495	-565.546	0.999996
	PS	4(B)	XX:	01	-	+H	4	0.220162	109.397	0.999821
	PS	4(B)	XX:	02	-	+H	4	0.221347	106.694	0.99771
	PS	4(B)	XX:	04	-	+H	3	0.254343	76.1125	0.979254
	PS	4(B)	XX:	05	-	+H	3	0.228991	96.8491	0.967379
	PS	4(B)	XX:	01	-	+2Na-H	5	0.223236	102.712	0.965418
	PS	4(B)	XX:	02	-	+2Na-H	5	0.239823	86.2508	0.999845
	PS	4(B)	XX:	04	-	+2Na-H	6	0.273197	55.2079	0.989265
	PS	4(B)	XX:	05	-	+2Na-H	5	0.237315	84.8966	0.940722
	PS	4(B)	XX:	07	-	+2Na-H	3	0.231108	87.0341	0.99939
	PS	4(B)	XX:	08	-	+2Na-H	3	0.236889	80.5541	0.996844
	GlcCer	4(C)	38	:XX	-	+H	4	0.869808	-369.594	0.901011
	GlcCer	4(C)	42	:XX	-	+H	3	0.754456	-312.431	0.994936
	GlcCer	4(C)	42	:XX	h	+H	4	0.913905	-452.956	0.993193
	GlcCer	4(C)	44	:XX	h	+H	3	0.70568	-294.08	0.996578
	GlcCer	4(C)	38	:XX	-	+Na	3	0.975824	-470.084	0.88649
	GlcCer	4(C)	40	:XX	-	+Na	4	1.30774	-759.507	0.968096
	GlcCer	4(C)	42	:XX	-	+Na	4	0.983505	-519.493	0.988838
	GlcCer	4(C)	44	:XX	-	+Na	3	0.994406	-549.826	0.9885
	GlcCer	4(C)	42	:XX	h	+Na	3	0.904752	-465.79	0.976615
	GlcCer	4(D)	XX:	01	-	+H-H2O	6	0.204223	135.519	0.99779
	GlcCer	4(D)	XX:	02	-	+H-H2O	4	0.197976	139.144	0.999483
	GlcCer	4(D)	XX:	00	-	+H	4	0.211105	130.215	0.999629
	GlcCer	4(D)	XX:	01	-	+H	6	0.215363	125.274	0.999083
	GlcCer	4(D)	XX:	02	-	+H	6	0.208824	130.038	0.9987
	GlcCer	4(D)	XX:	00	h	+H	4	0.209994	131.646	0.999811
	GlcCer	4(D)	XX:	00	-	+Na	4	0.199342	136.253	0.998209
	GlcCer	4(D)	XX:	01	-	+Na	9	0.20471	130.642	0.994368
	GlcCer	4(D)	XX:	02	-	+Na	7	0.219296	116.831	0.994754
	GlcCer	4(D)	XX:	03	-	+Na	4	0.244415	94.18	0.999598
	GlcCer	4(D)	XX:	01	h	+Na	4	0.195895	137.383	0.999819
	PA	S2(A)	36	:XX	-	+Na	4	0.809607	-313.677	0.958698
	PA	S2(A)	38	:XX	-	+Na	3	0.79371	-316.988	0.937903
	PA	S2(A)	36	:XX	-	+2Na-H	5	0.683807	-236.617	0.987892
	PE	S2(C)	34	:XX	-	+H	3	1.02384	-465.462	0.984295
	PE	S2(C)	36	:XX	-	+H	3	0.91266	-404.358	0.999727
	PE	S2(C)	36	:XX	O	+H	3	1.14383	-560.812	0.997386
	PE	S2(C)	34	:XX	-	+Na	3	1.06614	-513.743	0.953069
	PE	S2(C)	36	:XX	-	+Na	3	1.15022	-601.791	0.999993
	PE	S2(C)	37	:XX	-	+Na	3	1.04079	-530.151	0.999839
	PE	S2(C)	34	:XX	O	+Na	3	1.22578	-614.674	0.99411
	PE	S2(C)	36	:XX	O	+Na	3	0.927925	-418.327	0.96908
	PE	S2(C)	36	:XX	-	+K	4	1.02514	-521.26	0.983659
	PE	S2(C)	34	:XX	-	+2Na-H	3	1.11118	-571.678	0.999041
	PE	S2(C)	36	:XX	-	+2Na-H	4	1.08631	-575.11	0.997135
	PE	S2(C)	37	:XX	-	+2Na-H	3	1.14671	-635.596	0.965733
	PE	S2(C)	38	:XX	-	+2Na-H	5	0.918592	-461.418	0.988281
	PE	S2(C)	40	:XX	-	+2Na-H	3	0.857516	-429.505	0.999628
	PE	S2(C)	34	:XX	O	+2Na-H	3	1.15122	-585.606	0.992268
	PE	S2(C)	36	:XX	O	+2Na-H	4	0.829498	-361.21	0.980571
	PE	S2(C)	38	:XX	O	+2Na-H	5	1.08625	-582.461	0.993576
	PE	S2(D)	XX:	01	-	+Na	6	0.207948	121.525	0.978218
	PE	S2(D)	XX:	02	-	+Na	4	0.226363	105.759	0.986448
	PE	S2(D)	XX:	03	-	+Na	3	0.201422	123.437	0.999097
	PE	S2(D)	XX:	03	O	+Na	3	0.220942	111.511	0.993287
	PE	S2(D)	XX:	02	-	+K	3	0.210184	116.113	0.993855
	PE	S2(D)	XX:	01	-	+2Na-H	5	0.259268	78.32	0.997921
	PE	S2(D)	XX:	02	-	+2Na-H	5	0.267225	70.3634	0.997438
	PE	S2(D)	XX:	03	-	+2Na-H	4	0.268471	67.6955	0.995137
	PE	S2(D)	XX:	01	O	+2Na-H	3	0.265282	77.3645	0.998871
	PE	S2(D)	XX:	02	O	+2Na-H	3	0.281521	63.2107	0.998455
	PE	S2(D)	XX:	03	O	+2Na-H	3	0.282556	61.209	0.999993
	PE	S2(D)	XX:	04	O	+2Na-H	3	0.27441	66.318	0.992736
	PC	S2(E)	34	:XX	-	+H	3	1.20375	-633.597	0.999938
	PC	S2(E)	32	:XX	-	+Na	3	0.921136	-416.167	0.98061
	PC	S2(E)	34	:XX	-	+Na	3	0.705682	-267.516	0.984894
	PC	S2(E)	36	:XX	-	+Na	4	0.854834	-402.602	0.99736
	PC	S2(E)	40	:XX	-	+Na	3	0.744505	-343.357	0.996394
	PC	S2(E)	36	:XX	HETE	+Na	3	0.828838	-393.058	0.990341
	PC	S2(E)	36	:XX	-	+2Na-H	3	0.870275	-432.513	0.998139
	PC	S2(E)	36	:XX	HETE	+2Na-H	5	0.884661	-457.509	0.993627
	PC	S2(F)	XX:	01	-	+H	4	0.205716	125.644	0.995943
	PC	S2(F)	XX:	01	-	+Na	4	0.195574	131.612	0.998382
	PC	S2(F)	XX:	02	-	+Na	4	0.209983	118.96	0.998874
	PC	S2(F)	XX:	03	-	+Na	3	0.197702	127.897	0.997318
	Cer	S2(G)	42	:XX	-	+H	4	0.764296	-219.125	0.957861
	Cer	S2(G)	42	:XX	-	+H-H20	3	0.898504	-293.361	0.999975
	Cer	S2(H)	XX:	01	-	+H-H2O	5	0.20941	142.713	0.998103
	Cer	S2(H)	XX:	02	-	+H-H2O	4	0.211879	139.632	0.990176
	Cer	S2(H)	XX:	00	-	+H	4	0.217786	137.863	0.998657
	SM	S2(I)	40	:XX	-	+H	3	0.981414	-475.312	0.994991
	SM	S2(I)	41	:XX	-	+H	3	0.839603	-372.314	0.967852
	SM	S2(I)	42	:XX	-	+H	5	0.923846	-450.255	0.998469
	SM	S2(I)	42	:XX	-	+Na	3	1.24452	-739.765	0.990331
	SM	S2(I)	44	:XX	-	+Na	3	0.794877	-380.194	0.992547
	SM	S2(J)	XX:	00	-	+H	3	0.203947	138.501	0.998723
	SM	S2(J)	XX:	01	-	+H	10	0.210584	132.093	0.998101
	SM	S2(J)	XX:	02	-	+H	6	0.207841	132.485	0.999694
	SM	S2(J)	XX:	01	-	+Na	11	0.208611	127.412	0.986334
	SM	S2(J)	XX:	02	-	+Na	6	0.237384	101.595	0.997281
	PS	S3(A)	36	:XX	-	-H	3	0.550878	-151.468	0.999951
	PS	S3(A)	38	:XX	-	-H	4	0.646519	-238.951	0.994519
	PS	S3(A)	40	:XX	-	-H	4	0.643458	-248.125	0.985203
	PE	S3(C)	34	:XX	-	-H	3	0.781333	-292.864	0.994131
	PE	S3(C)	36	:XX	-	-H	5	0.711159	-256.025	0.958058
	PE	S3(C)	38	:XX	-	-H	4	0.536948	-135.631	0.998278
	PE	S3(C)	36	:XX	O	-H	3	0.669754	-217.662	0.999522
	PE	S3(D)	XX:	03	-	-H	3	0.236301	95.2159	0.997712
	PC	S3(E)	34	:XX	-	+Cl	3	0.62434	-205.543	0.994881
	PC	S3(E)	36	:XX	-	+Cl	4	0.559761	-164.281	0.948189
	PC	S3(E)	38	:XX	-	+Cl	5	0.557036	-172.103	0.997544
	PC	S3(E)	34	:XX	-	+COOH	3	0.494149	-106.954	0.926681
	PC	S3(E)	36	:XX	-	+COOH	4	0.6287	-226.981	0.970927
	PC	S3(E)	38	:XX	-	+COOH	3	0.506955	-135.115	0.972533
	PC	S3(F)	XX:	02	-	+Cl	3	0.199303	131.472	0.999723
	PC	S3(F)	XX:	03	-	+Cl	3	0.206072	124.95	0.999033
	PC	S3(F)	XX:	01	-	+COOH	3	0.209578	122.028	0.999578
	SM	S3(I)	40	:XX	-	+Cl	3	0.4859	-98.617	0.975883
	SM	S3(I)	40	:XX	-	+COOH	3	0.901523	-448.236	0.998359
	SM	S3(I)	42	:XX	-	+COOH	4	0.643776	-246.256	0.971396
	SM	S3(J)	XX:	01	-	+Cl	5	0.196672	138.761	0.997299
	SM	S3(J)	XX:	01	-	+COOH	5	0.198696	136.264	0.999459
	SM	S3(J)	XX:	02	-	+COOH	4	0.190086	142.573	0.997015
